# Supplementary material for: Photoperiod induced the pituitary differential regulation of lncRNAs and mRNAs related to reproduction in sheep
Source: PeerJ. 2021 Apr 21;9:e10953. doi: 10.7717/peerj.10953 (PMC8067910; doi:10.7717/peerj.10953)
Supplement: Supplemental Information 1 [file peerj-09-10953-s001.xlsx]

## Sheet: Sheet1
SP42				LP42
gene name	gene Cp	β-actin Cp		gene name	gene Cp	β-actin Cp
DUSP6	25.6	19.98		DUSP6	23.58	19.51
	25.63	19.98			23.58	19.51
	25.89	19.86			24.18	19.57
	25	18.67			22.92	19.24
	24.25	18.67			22.92	19.2
	24.19	18.67			23.59	19.26
	25.38	19.65			22.43	18.6
	25.15	19.56			23.08	18.66
	25.26	19.62			23.14	18.66
ANGPTL2	26.59	19.98		ANGPTL2	24.74	19.51
	26.59	19.98			24.79	19.51
	26.46	19.86			25.56	19.57
	25.63	18.67			24.61	19.24
	25.52	18.67			24.93	19.2
	25.78	18.67			24.51	19.26
	25.89	19.65			24.02	18.6
	25.98	19.56			24.49	18.66
	26.04	19.62			24.27	18.66
SPRY4	28.17	19.98		SPRY4	26.21	19.51
	27.81	19.98			25.83	19.51
	27.93	19.86			26.45	19.57
	26.56	18.67			25.94	19.24
	26.79	18.67			25.45	19.2
	26.83	18.67			25.6	19.26
	28.04	19.65			25.71	18.6
	27.74	19.56			25.92	18.66
	27.93	19.62			25.43	18.66
GHRH	30.87	19.98		GHRH	31.91	19.51
	30.35	19.98			31.19	19.51
	30.02	19.86			31.72	19.57
	30.25	18.67			30.59	19.24
	30.08	18.67			30.74	19.2
	29.98	18.67			30.6	19.26
	29.94	19.65			30.98	18.6
	30.45	19.56			31.09	18.66
	30.15	19.62			31.13	18.66
FOSL2	26.33	19.98		FOSL2	24.11	19.51
	26.34	19.98			24.22	19.51
	26.44	19.86			24.16	19.57
	25.33	18.67			23.76	19.24
	25.44	18.67			23.72	19.2
	25.29	18.67			23.72	19.26
	25.85	19.65			23.03	18.6
	26.11	19.56			23.68	18.66
	25.8	19.62			23.66	18.66

## Sheet: Sheet2
SP42				LP42
gene name	gene Cp	β-actin Cp		gene name	gene Cp	β-actin Cp
MSTRG.251736	29.37	19.98		MSTRG.251736	27.87	19.51
	29.15	19.98			27.87	19.51
	29.08	19.86			27.67	19.57
	27.78	18.67			28.08	19.24
	28.23	18.67			28.08	19.2
	28.16	18.67			28.15	19.26
	28.91	19.65			26.85	18.6
	29.15	19.56			27.1	18.66
	29.09	19.62			26.94	18.66
MSTRG.202202	28.1	19.98		MSTRG.202202	31.46	19.51
	27.93	19.98			31.44	19.51
	27.97	19.86			31.87	19.57
	26.99	18.67			30.54	19.24
	26.99	18.67			30.81	19.2
	26.79	18.67			31.2	19.26
	27.87	19.65			30.69	18.6
	28.26	19.56			30.84	18.66
	27.98	19.62			30.52	18.66
MSTRG.26775	27.29	19.98		MSTRG.26775	26.73	19.51
	27.58	19.98			26.23	19.51
	27.68	19.86			26.17	19.57
	25.75	18.67			26.43	19.24
	25.98	18.67			26.32	19.2
	25.8	18.67			26.31	19.26
	27.05	19.65			25.45	18.6
	27.09	19.56			25.48	18.66
	26.91	19.62			25.49	18.66
MSTRG.130282	23.05	19.98		MSTRG.130282	23.74	19.51
	23.28	19.98			23.77	19.51
	23.34	19.86			23.55	19.57
	21.67	18.67			23.33	19.24
	21.87	18.67			23.77	19.2
	22.07	18.67			23.53	19.26
	22.68	19.65			23.28	18.6
	22.7	19.56			23.18	18.66
	22.73	19.62			22.98	18.66
MSTRG.50976	31.66	19.98		MSTRG.50976	28.18	19.51
	31.75	19.98			28.17	19.51
	31.62	19.86			27.94	19.57
	30.59	18.67			27.6	19.24
	30.58	18.67			27.88	19.2
	30.94	18.67			28.11	19.26
	31.97	19.65			26.71	18.6
	31.78	19.56			27.19	18.66
	31.05	19.62			26.99	18.66
