# Supplementary material for: Photoperiod induced the pituitary differential regulation of lncRNAs and mRNAs related to reproduction in sheep
Source: PeerJ. 2021 Apr 21;9:e10953. doi: 10.7717/peerj.10953 (PMC8067910; doi:10.7717/peerj.10953)
Supplement: Supplemental Information 2 — Figure S1 The network between DE-mRNAs with DE-lncRNAs in the pituitary. Circles and “V” represent mRNAs and lncRNAs, line represent interaction between lncRNAs and mRNAs. Red and green represent up-regulated and down-regulated transcripts respectively. Table S1Differentially expressed mRNA between the SP42 with LP42. Table S2Differentially expressed lncRNA between the SP42 with LP42. Table S3Top30 GO terms of differentially expressed mRNA between the SP42 with LP42. Table S4Top30 GO terms of differentially expressed lncRNA targets between the SP42 with LP42. Table S5Top20 differentially expressed mRNAs enriched KEGG pathways between the SP42 with LP42. Table S6Top20 differentially expressed lncRNA targets enriched KEGG pathways between the SP42 with LP42. [file peerj-09-10953-s002.zip › Supplementary materials/Table S1.xlsx]

## Sheet: Sheet2
GeneName	SP42P1_count	SP42P2_count	SP42P3_count	SP42P_normalize	LP42P1_count	LP42P2_count	LP42P3_count	LP42P_normalize	FoldChange	Log2FoldChange	pval	padj	Up/Down
NDST4	824	21	1	255.755	6	9	1	5.51358	46.3864	5.53563	4.86517e-09	1.63368e-05	up
UGT8	151	71	85	89.4211	239	279	567	401.044	0.222971	-2.16507	0.000363722	0.17007	down
DKK2	9	42	27	22.2627	173	53	63	102.39	0.21743	-2.20138	0.00562033	0.842032	down
HPGDS	5	134	34	49.6869	4	10	10	8.72316	5.69598	2.50994	0.00773914	0.938735	up
GABRG1	4559	1225	390	1841.67	805	349	573	621.824	2.96172	1.56644	0.00445102	0.731078	up
GABRB1	309	505	676	423.896	93	118	176	141.613	2.99334	1.58176	0.000961937	0.330415	up
GPAT3	91	159	137	110.959	190	932	323	509.378	0.217832	-2.19871	1.83368e-05	0.0163565	down
SV2C	357	1005	878	638.586	1750	2977	1652	2265.38	0.281889	-1.8268	0.000124845	0.0786797	down
PDE8B	595	574	763	554.137	1537	1172	1514	1524.91	0.363389	-1.46041	0.000136284	0.0823097	down
HOMER1	1054	1318	1192	1025.78	1789	3280	1607	2363.85	0.433944	-1.20442	0.000935616	0.330415	down
STARD9	579	673	1314	727.741	371	287	239	319.486	2.27785	1.18767	0.00874821	0.996505	up
TRIM9	746	1149	976	824.781	1427	2187	1056	1650.54	0.499703	-1.00086	0.00536266	0.824054	down
GLDN	44	102	122	76.0969	28	582	72	235.639	0.322938	-1.63067	0.00595047	0.866556	down
LOC101103401	1	0	3	1.1176	29	13	32	27.0362	0.0413371	-4.59642	0.000717435	0.273294	down
LOC106991263	146	1	4	45.5637	5	5	3	4.60263	9.89949	3.30735	0.00167896	0.445057	up
HTR1E	0	0	1	0.27165	23	8	8	13.7878	0.0197023	-5.6655	0.00671553	0.892664	down
TMEM200A	446	382	565	399.464	710	1275	940	1048.55	0.380969	-1.39225	0.000532047	0.21724	down
ABRACL	90	47	54	55.5646	252	147	125	185.975	0.298774	-1.74287	0.00155788	0.424066	down
PDE10A	939	1082	1651	1047.09	1843	3213	1978	2506.35	0.417774	-1.25921	0.000334767	0.160412	down
KCNQ5	23	71	75	47.9658	159	133	128	150.426	0.318866	-1.64898	0.00651985	0.885585	down
TG	1144	849	1236	928.69	1133	3930	1089	2154.1	0.431126	-1.21382	0.00279743	0.584574	down
KCNQ3	64	177	135	107.475	107	829	99	357.32	0.30078	-1.73322	0.00479734	0.768252	down
TRIB1	151	203	195	157.659	349	462	609	517.592	0.304601	-1.71501	0.000230904	0.12512	down
PENK	550	25	48	186.76	26	12	11	17.3632	10.7561	3.42708	2.68233e-06	0.00331795	up
NKAIN3	21	15	6	12.3442	23	48	90	59.7818	0.206487	-2.27587	0.00589577	0.865409	down
DCLK1	3824	3472	7424	4182.95	6474	21641	4505	11352.9	0.368447	-1.44047	0.00761771	0.938735	down
STK24	827	1097	1138	878.192	1367	2066	1666	1829.99	0.47989	-1.05922	0.0036303	0.664279	down
PER1	675	2495	3267	1816.76	3447	5260	3743	4450.53	0.408213	-1.29261	0.00964058	1	down
ARHGAP44	1192	1553	1753	1288.23	2389	2787	2137	2612.38	0.493124	-1.01998	0.00314075	0.609033	down
LOC101108763	11	6	22	11.0489	52	97	5	52.7839	0.209323	-2.2562	0.00915108	1	down
MAP2K3	554	1027	1040	748.608	1327	3141	2055	2334.9	0.320617	-1.64108	1.82798e-05	0.0163565	down
DLX3	0	6	4	2.83008	23	39	18	28.2633	0.100133	-3.32002	0.00437191	0.725984	down
GPR179	150	65	90	88.7332	725	96	606	521.483	0.170156	-2.55507	5.12096e-05	0.034931	down
WNK4	26	73	61	45.6518	85	96	218	147.998	0.308462	-1.69684	0.00771735	0.938735	down
LYZL6	39	22	115	49.4358	12	5	5	7.8006	6.33743	2.6639	0.00374511	0.668127	up
KCNH6	149	487	304	269.188	1087	770	550	852.61	0.315722	-1.66327	0.00296817	0.592385	down
ZNF750	96	203	178	136.395	587	336	89	351.102	0.388478	-1.36409	0.00934614	1	down
SLC16A3	40	16	26	23.8181	45	193	64	106.286	0.224094	-2.15782	0.00170853	0.446219	down
ACTG1	13817	24575	20851	16986.8	26960	53535	31135	39751.4	0.427327	-1.22659	0.000312283	0.153442	down
SEC14L1	760	1474	1537	1075.85	1740	3957	1921	2700.93	0.398327	-1.32797	0.00124247	0.390397	down
FCMR	35	14	16	19.0072	53	106	48	73.1818	0.259725	-1.94494	0.0063326	0.871215	down
ERRFI1	641	633	793	593.352	1100	1654	959	1318.82	0.44991	-1.15229	0.00230582	0.537925	down
LOC105616540	3	10	11	6.80189	47	38	27	39.7355	0.171179	-2.54642	0.00735224	0.932785	down
FAM163A	832	1229	1586	1039.76	3322	4929	3569	4226.4	0.246016	-2.02318	3.10696e-09	1.20094e-05	down
CACNA1S	8	54	64	35.4981	5	0	5	3.69615	9.60407	3.26365	0.00168339	0.445057	up
CREM	434	295	526	359.958	596	959	901	886.666	0.405967	-1.30056	0.00170335	0.446219	down
GPR158	1282	1273	1404	1139.3	2102	2084	2393	2376.27	0.479449	-1.06055	0.00268898	0.582007	down
VIM	2406	4665	3965	3160.81	3977	4883	10779	7286.36	0.433799	-1.2049	0.00471168	0.760956	down
ACSS1	201	471	479	327.815	539	1366	935	1018.65	0.321813	-1.63571	0.000765601	0.286384	down
SLC4A11	35	29	27	26.354	118	78	58	89.9847	0.292872	-1.77166	0.00769682	0.938735	down
SLC17A9	78	60	121	73.9109	300	381	237	326.185	0.226592	-2.14183	2.7175e-05	0.0221916	down
SLCO4A1	2	18	7	7.73727	48	215	30	101.344	0.0763467	-3.71129	0.00216748	0.519188	down
SRXN1	678	998	1113	797.539	1447	4707	1767	2793.85	0.285462	-1.80863	4.72914e-06	0.00548391	down
GHRH	2	14	15	8.74816	13	300	35	120.135	0.0728192	-3.77954	2.90397e-05	0.023385	down
NNAT	16849	30640	33093	22992.4	49135	48562	46478	51754.9	0.444255	-1.17054	0.000737057	0.277497	down
TSHZ2	359	335	480	336.386	807	626	716	773.065	0.435134	-1.20047	0.00432954	0.725511	down
LOC105616801	0	7	3	2.849	26	21	37	30.6965	0.0928119	-3.42955	0.00936474	1	down
KIAA0513	1098	2815	2716	1888.09	3005	4765	4181	4303.66	0.438717	-1.18864	0.00624438	0.868223	down
CA5A	1	2	4	1.97041	2	146	1	50.6395	0.0389105	-4.6837	1.79653e-05	0.0163565	down
MYLK3	475	362	371	349.729	639	1046	859	914.381	0.382477	-1.38656	0.00068083	0.261421	down
SMPD3	943	2657	2298	1681.72	4275	4387	5512	5138.29	0.327291	-1.61135	0.00050261	0.215861	down
SPRED3	222	256	381	245.075	687	961	681	831.668	0.294678	-1.76279	3.40588e-05	0.0266856	down
RYR1	115	92	160	105.002	96	167	610	330.849	0.317371	-1.65576	0.00308482	0.604249	down
CCER2	72	117	90	80.2369	77	559	68	243.102	0.330054	-1.59923	0.00567445	0.845769	down
FOSB	3	47	46	27.0611	95	403	115	214.922	0.125911	-2.98953	0.00310697	0.606538	down
SLC6A16	7	15	42	17.8865	0	0	0	0	Inf	Inf	0.000531329	0.21724	up
LOC105602086	109	3	10	36.5768	0	4	6	3.72968	9.80696	3.29381	0.00604028	0.866556	up
LOC101111243	19	12	7	11.1388	0	0	0	0	Inf	Inf	0.00796014	0.955708	up
LOC105602107	43	38	60	40.3549	144	159	138	158.046	0.255336	-1.96953	0.000875562	0.313096	down
NFKBIZ	383	478	505	391.994	879	830	800	900.276	0.435415	-1.19954	0.00330933	0.627043	down
SIK2	2727	3360	3721	2812.48	5248	6276	4467	5700.97	0.493333	-1.01937	0.00128278	0.393523	down
ADM	156	214	129	144.44	156	214	684	396.69	0.364112	-1.45755	0.00608817	0.866556	down
CREB3L1	526	776	910	631.884	1138	1728	833	1307.2	0.483388	-1.04875	0.00528398	0.817801	down
CASR	1828	1070	760	1070.61	18138	6723	8639	11934.9	0.0897044	-3.47868	1.03469e-07	0.000214254	down
AGXT2	11	33	37	22.9693	57	201	262	191.403	0.120005	-3.05884	2.06945e-06	0.00285682	down
LOC105602713	0	0	0	0	0	11	82	36.1506	#NAME?	#NAME?	1.27517e-06	0.00194564	down
SPRY1	1097	2260	2282	1608.62	3829	2291	3083	3313.22	0.485515	-1.04241	0.00710317	0.915336	down
ATP2A2	4214	4792	5209	4082.84	6070	13830	6331	9284.58	0.439744	-1.18526	0.000460827	0.201964	down
CABP7	95	42	111	71.109	28	14	6	16.7532	4.2445	2.0856	0.0088789	1	up
OSBP2	24	22	6	15.2862	228	115	67	143.931	0.106205	-3.23507	9.07627e-06	0.0099291	down
MAGEL2	395	807	791	568.918	1801	2747	1416	2111.56	0.269431	-1.89201	1.40567e-06	0.00208976	down
GABRA5	5	11	11	7.69776	70	6	69	53.3873	0.144187	-2.79399	0.00209338	0.512128	down
FOXG1	4	91	17	32.2713	0	2	1	1.07418	30.0427	4.90894	0.000246402	0.129876	up
DLK1	55	58	58	49.2549	486	121	9	211.765	0.232592	-2.10412	0.000516108	0.216099	down
ETV5	540	854	995	681.876	2137	1463	1771	1931.63	0.353006	-1.50223	5.02545e-05	0.0346876	down
CAMK1	545	780	841	620.052	1731	991	1566	1550.75	0.39984	-1.3225	0.000521902	0.216142	down
EDEM1	684	790	938	691.376	1112	1974	1368	1593.26	0.433939	-1.20444	0.00121871	0.386124	down
PXK	1493	1780	1901	1485.49	2329	5763	1949	3527.56	0.42111	-1.24773	0.000960779	0.330415	down
CDCP1	634	844	1303	791.087	1274	4178	1016	2257.91	0.350363	-1.51308	0.000605228	0.24035	down
CLIC5	149	270	125	157.507	1018	375	692	750.944	0.209745	-2.25329	4.57836e-05	0.0319823	down
LOC101108696	1	286	3	84.2232	0	1	0	0.339427	248.134	7.95497	5.44552e-10	3.15731e-06	up
SERPINI2	359	65	127	162.038	28	16	3	16.2461	9.97396	3.31817	0.00146034	0.411022	up
LOC101112356	1079	687	520	667.442	191	293	298	282.945	2.35891	1.23812	0.00773655	0.938735	up
GCNT2	504	389	364	364.45	746	1058	691	888.836	0.410031	-1.2862	0.00141601	0.407937	down
SERPINB1	474	985	930	682.31	1920	2879	2139	2483.11	0.274781	-1.86365	2.55763e-06	0.00329536	down
SYTL2	822	537	983	671.849	286	2901	1103	1519.08	0.442274	-1.17699	0.00636598	0.872576	down
KIRREL3	38	49	55	40.6797	710	438	560	614.223	0.0662296	-3.91638	8.01255e-15	2.32284e-10	down
LOC101118829	6	6	5	4.91761	139	26	0	56.6274	0.0868415	-3.52547	0.000203446	0.114522	down
FOSL1	0	1	0	0.290579	2	179	2	62.2359	0.004669	-7.74267	5.0718e-09	1.63368e-05	down
CNIH2	201	689	914	509.329	1594	1432	861	1374.62	0.370525	-1.43236	0.00802995	0.956275	down
GAL	20	16	80	32.4342	299	824	122	430.744	0.0752981	-3.73124	0.00139853	0.407937	down
AGTR1	219	106	331	186.997	1248	656	160	715.106	0.261496	-1.93514	0.0023394	0.539987	down
SORCS3	98	116	143	102.213	411	482	261	408.128	0.250442	-1.99745	3.48445e-05	0.0269371	down
DUSP5	8	3	17	7.91097	26	538	199	270.223	0.0292757	-5.09415	1.1739e-07	0.000226875	down
BAG3	229	479	635	380.992	668	3739	642	1752.64	0.217381	-2.2017	0.000133875	0.0823097	down
LOC105601930	146	6	29	53.8078	7	6	9	8.00183	6.72444	2.74941	0.00354568	0.656801	up
TCERG1L	0	0	1	0.27165	30	1	16	16.9817	0.0159966	-5.96609	0.00223166	0.525981	down
PHLPP1	607	673	655	557.197	1095	1151	1192	1238.48	0.449903	-1.15231	0.00294576	0.592385	down
TPSB2	0	0	2	0.543301	111	46	0	53.7867	0.010101	-6.62936	0.00117769	0.377251	down
ALG1	488	626	431	446.676	884	1046	936	1029.08	0.434055	-1.20405	0.00240308	0.548545	down
KCNK1	105	113	214	122.747	310	300	280	319.129	0.384629	-1.37846	0.00561711	0.842032	down
GNG4	761	1179	1210	901.604	2025	2990	1789	2418.53	0.37279	-1.42356	5.48812e-05	0.036619	down
ADAMTS14	11	24	25	17.0943	39	783	96	317.135	0.0539022	-4.21351	8.53874e-12	8.79004e-08	down
UNC5B	613	613	466	490.237	738	1935	473	1097.58	0.446652	-1.16278	0.0075255	0.938735	down
FGL1	237	3	8	74.7723	10	4	0	4.79672	15.5882	3.96238	0.00743711	0.938242	up
DUSP4	32	76	109	61.3786	357	1600	943	1038.65	0.0590946	-4.08083	1.39122e-09	6.7219e-06	down
DKK4	0	2	6	2.21106	98	5	44	52.7939	0.0418809	-4.57756	0.001195	0.380694	down
NKIRAS1	101	219	212	151.794	269	443	435	414.843	0.365907	-1.45045	0.00241542	0.549201	down
LOC105605390	14	12	1	7.99566	9	188	14	72.442	0.110373	-3.17954	0.00178245	0.459319	down
SLC2A1	165	462	399	292.573	319	1978	596	1016.71	0.287765	-1.79704	0.00296452	0.592385	down
LOC101105553	173	62	184	120.358	18	11	9	13.4819	8.92735	3.15823	1.03382e-05	0.0108983	up
MAMLD1	165	285	394	239.782	587	1685	491	967.911	0.247732	-2.01315	3.99e-05	0.0298431	down
GPR101	6616	1655	6631	4284.54	12037	22923	17631	18890.3	0.226812	-2.14043	0.000132172	0.0823097	down
TMEM255A	805	512	285	469.828	2232	1436	1419	1815.98	0.258719	-1.95054	0.000262467	0.137097	down
LOC101116279	0	0	0	0	0	0	119	47.044	#NAME?	#NAME?	5.00747e-08	0.000119144	down
MLPH	0	23	17	11.3014	0	0	0	0	Inf	Inf	0.00706827	0.915336	up
PHF19	177	449	465	310.356	624	886	792	828.427	0.374633	-1.41645	0.00375989	0.668707	down
BRINP1	89	59	78	65.2685	248	261	152	233.968	0.278963	-1.84185	0.00050947	0.216099	down
LOC101120904	0	0	0	0	32	44	0	25.9396	#NAME?	#NAME?	1.70276e-05	0.0159236	down
OTOS	11	43	61	32.3947	313	370	15	239.159	0.135452	-2.88414	0.000463005	0.201964	down
LOC101122341	1	296	21	92.0187	10	8	23	15.247	6.03521	2.5934	0.00413133	0.719323	up
LOC101122848	37	43	15	27.7676	132	5	164	111.926	0.248089	-2.01107	0.0036901	0.664331	down
NR4A3	50	58	130	67.3005	201	996	323	534.884	0.125822	-2.99054	9.69811e-06	0.0104129	down
DNAJB5	1155	1614	1733	1289.32	2015	3799	2126	2822.91	0.456735	-1.13057	0.0013722	0.407937	down
TLE4	2884	2949	4831	3042.09	5519	5471	7106	6564.2	0.463437	-1.10955	0.000624018	0.246126	down
TYRP1	34	24	19	22.4253	49	56	303	155.644	0.144081	-2.79505	3.2464e-05	0.0257844	down
SCARA3	139	441	351	265.563	792	934	711	870.473	0.305078	-1.71275	0.00147276	0.412516	down
EXTL3	1246	2966	3060	2070.21	3336	6107	3745	4700.64	0.440409	-1.18308	0.00556214	0.840903	down
NR4A2	742	1233	1266	926.757	1006	2344	2573	2158.76	0.429301	-1.21994	0.00232057	0.538186	down
LOC101117395	123	101	101	94.0108	398	194	472	389.317	0.241476	-2.05005	5.49474e-05	0.036619	down
RND3	424	821	917	615.991	675	2632	1770	1825.24	0.337486	-1.5671	0.000464253	0.201964	down
2020-03-04	1394	2299	3623	2074.12	3800	5762	3417	4613.44	0.449582	-1.15334	0.00601916	0.866556	down
TMBIM1	820	1523	1710	1155.24	1761	2900	2374	2528.46	0.456897	-1.13006	0.0025795	0.576345	down
MARCKSL1	1009	1810	1653	1280.36	3005	2371	1880	2581.42	0.495989	-1.01162	0.00325331	0.622532	down
LOC101107259	394	140	148	200.128	73	40	33	51.7277	3.86888	1.95192	0.00259445	0.576345	up
VAV2	102	202	195	142.539	437	476	197	389.732	0.365736	-1.45113	0.00195721	0.487036	down
HMCN2	12	49	68	36.3424	145	276	53	164.5	0.220926	-2.17836	0.00584891	0.8629	down
ANGPTL2	113	183	257	157.189	857	1056	514	856.357	0.183556	-2.44571	2.05787e-08	5.42343e-05	down
HSPA5	29842	24278	28396	23800.1	32874	65169	36574	47884.3	0.497033	-1.00859	0.000991725	0.338149	down
FOSL2	180	399	341	263.05	628	6241	1143	2786.19	0.0944121	-3.40489	9.09629e-12	8.79004e-08	down
LOC105610521	275	316	326	263.609	765	5933	1133	2724.81	0.0967439	-3.36969	4.35604e-16	2.52563e-11	down
ALK	1279	1666	1280	1218.9	2405	2949	2067	2645.2	0.460799	-1.11779	0.00108276	0.360794	down
LOC101113219	24	25	22	20.5043	17	373	26	142.731	0.143657	-2.7993	4.48993e-05	0.0319823	down
LOC101120481	2	54	44	28.2492	0	0	2	0.790656	35.7288	5.15901	0.0087471	0.996505	up
KCNG3	129	113	188	122.947	308	287	294	319.564	0.384734	-1.37807	0.00544616	0.830969	down
EGR4	3	11	14	7.90742	27	181	10	74.6749	0.105891	-3.23935	0.000147717	0.0868877	down
CREG2	1150	1464	485	905.202	343	428	322	390.529	2.31789	1.21281	0.00979678	1	up
TBC1D8	591	866	1023	708.404	1473	1531	1385	1573.76	0.450135	-1.15157	0.00212868	0.516876	down
LOC101104054	215	0	32	73.7619	1	2	0	1.02276	72.1208	6.17234	5.13728e-08	0.000119144	up
NTS	67	1	4	21.6545	2	1	0	1.02723	21.0805	4.39784	0.00418928	0.720367	up
DUSP6	196	362	364	263.389	1076	1307	1288	1322.85	0.199107	-2.32838	1.14304e-08	3.31367e-05	down
NR4A1	212	1826	2394	1245.09	1484	9679	13493	9129.83	0.136376	-2.87434	0.00428684	0.724639	down
AMIGO2	1028	474	441	568.654	1665	2317	2140	2205.05	0.257887	-1.95519	0.000347526	0.164461	down
MLPH	2	314	245	158.401	2	11	0	4.4215	35.8253	5.16291	0.00502615	0.789745	up
CLCA2	50	0	4	16.219	0	0	0	0	Inf	Inf	0.00141704	0.407937	up
RERG	544	205	345	317.928	996	1989	615	1260.77	0.252169	-1.98754	0.00142111	0.407937	down
MGP	5250	1003	734	2079.74	916	407	462	635.802	3.27105	1.70975	0.00544285	0.830969	up
PEX5	850	1780	1732	1244.98	1754	3055	2300	2549.41	0.488341	-1.03404	0.00807379	0.957147	down
PIANP	8	66	75	41.9732	248	90	161	179.484	0.233855	-2.09631	0.00939222	1	down
LOC101118175	32	56	37	36.0082	104	176	87	129.898	0.277203	-1.85099	0.00231016	0.537925	down
MAFF	1	13	34	13.3163	58	173	69	105.945	0.125691	-2.99205	0.00927743	1	down
ASB4	758	331	481	456.252	1443	1438	1530	1589.2	0.287096	-1.8004	0.000287859	0.146404	down
PDK4	1799	1813	2672	1797.13	6162	6121	4355	5918.41	0.303651	-1.71951	1.08696e-07	0.000217316	down
TAC1	98	123	214	123.534	158	936	124	421.061	0.293387	-1.76912	0.000955838	0.330415	down
ADCYAP1R1	269	249	234	217.332	403	309	883	592.55	0.366775	-1.44703	0.00330353	0.627043	down
OSBPL3	705	560	698	565.702	810	1606	1440	1392.95	0.406118	-1.30003	0.000880212	0.313096	down
SLC13A4	38	124	100	74.6974	107	380	203	246.031	0.303609	-1.71971	0.006559	0.88624	down
CLEC2L	103	198	347	182.97	522	593	554	599.809	0.305047	-1.7129	0.00324657	0.622532	down
TICAM1	72	178	170	119.694	182	909	223	459.287	0.260609	-1.94004	0.000399377	0.18233	down
TMPRSS9	25	69	58	43.3719	189	159	79	150.197	0.288766	-1.79203	0.00217597	0.519188	down
DOT1L	1013	2756	2914	1899.01	2057	13477	2712	6353.99	0.298868	-1.74242	0.00472772	0.761426	down
LOC101108016	17	13	11	11.9107	187	82	188	166.464	0.071551	-3.80488	8.56659e-09	2.61416e-05	down
LOC106990293	6	10	10	7.43818	78	33	12	42.7694	0.173914	-2.52356	0.00680202	0.900414	down
HBEGF	19	87	77	51.9477	51	512	102	231.649	0.224252	-2.15681	0.00670835	0.892664	down
GNPDA1	536	811	743	599.715	943	1410	1031	1210.47	0.495438	-1.01322	0.00838812	0.978558	down
SPRY4	284	522	549	386.77	1670	1642	1388	1680.37	0.23017	-2.11923	4.31453e-08	0.000108764	down
