# Supplementary material for: Photoperiod induced the pituitary differential regulation of lncRNAs and mRNAs related to reproduction in sheep
Source: PeerJ. 2021 Apr 21;9:e10953. doi: 10.7717/peerj.10953 (PMC8067910; doi:10.7717/peerj.10953)
Supplement: Supplemental Information 2 — Figure S1 The network between DE-mRNAs with DE-lncRNAs in the pituitary. Circles and “V” represent mRNAs and lncRNAs, line represent interaction between lncRNAs and mRNAs. Red and green represent up-regulated and down-regulated transcripts respectively. Table S1Differentially expressed mRNA between the SP42 with LP42. Table S2Differentially expressed lncRNA between the SP42 with LP42. Table S3Top30 GO terms of differentially expressed mRNA between the SP42 with LP42. Table S4Top30 GO terms of differentially expressed lncRNA targets between the SP42 with LP42. Table S5Top20 differentially expressed mRNAs enriched KEGG pathways between the SP42 with LP42. Table S6Top20 differentially expressed lncRNA targets enriched KEGG pathways between the SP42 with LP42. [file peerj-09-10953-s002.zip › Supplementary materials/Table S2.xlsx]

## Sheet: Sheet1
Gene	SP42P1_count	SP42P2_count	SP42P3_count	SP42P_normalize	LP42P1_count	LP42P2_count	LP42P3_count	LP42P_normalize	FoldChange	Log2FoldChange	pval	padj	Up/Down
gene10301	21	63	34	33.8982	3	4	2	3.18007	10.6596	3.41408	0.00183788	0.46737	up
gene10339	0	0	0	0	12	13	12	13.2833	#NAME?	#NAME?	0.00286749	0.589564	down
gene11200	16	17	14	13.5853	28	152	21	69.524	0.195404	-2.35546	0.00354109	0.656801	down
gene12215	58	110	158	92.438	191	540	176	318.554	0.29018	-1.78498	0.00115887	0.373478	down
gene17070	142	2	1	43.8287	0	0	0	0	Inf	Inf	3.58775e-07	0.000594337	up
gene19076	939	397	1018	676.086	1360	1535	1511	1586.07	0.426265	-1.23018	0.00796747	0.955708	down
gene21555	26	42	19	25.2345	37	166	73	97.9282	0.257684	-1.95633	0.00438494	0.725984	down
gene23216	3	46	13	17.806	0	0	0	0	Inf	Inf	0.000628589	0.246254	up
gene25126	1285	23	36	405.364	19	17	19	19.8156	20.4568	4.35451	1.36633e-11	1.13171e-07	up
gene3821	0	0	0	0	6	17	10	11.7869	#NAME?	#NAME?	0.00528933	0.817801	down
MSTRG.100650	20	5	23	13.7538	0	1	0	0.339427	40.5206	5.34058	0.00863223	0.994518	up
MSTRG.102869	0	0	0	0	1	12	16	10.7423	#NAME?	#NAME?	0.00915372	1	down
MSTRG.103973	28	28	12	19.8701	0	2	1	1.07418	18.4979	4.20929	0.00484592	0.771886	up
MSTRG.103998	13	36	15	18.47	2	1	0	1.02723	17.9804	4.16835	0.00719249	0.920575	up
MSTRG.105093	72	1	1	22.3528	2	1	0	1.02723	21.7603	4.44363	0.00353475	0.656801	up
MSTRG.105169	12	36	1	14.3643	0	0	1	0.395328	36.335	5.18329	0.0071771	0.920575	up
MSTRG.105853	55	37	120	59.9951	141	293	165	213.171	0.281441	-1.8291	0.00558869	0.841643	down
MSTRG.107467	43	14	10	19.7984	0	0	0	0	Inf	Inf	0.000293394	0.147921	up
MSTRG.11192	42	0	6	14.3411	0	0	0	0	Inf	Inf	0.00271932	0.584574	up
MSTRG.11488	8	0	8	4.59438	20	53	15	30.7976	0.14918	-2.74488	0.00920015	1	down
MSTRG.117979	34	0	4	11.3766	0	0	0	0	Inf	Inf	0.00799445	0.955708	up
MSTRG.117982	74	23	14	32.8823	5	1	6	4.4309	7.42113	2.89164	0.00720918	0.920678	up
MSTRG.118404	0	0	0	0	16	22	0	12.9698	#NAME?	#NAME?	0.00283543	0.585047	down
MSTRG.119303	14	20	8	12.2218	0	0	0	0	Inf	Inf	0.00514111	0.801294	up
MSTRG.119630	473	320	395	343.439	100	44	60	73.0446	4.70177	2.2332	2.49622e-05	0.0209755	up
MSTRG.121577	0	0	0	0	5	40	0	15.2966	#NAME?	#NAME?	0.00133693	0.401632	down
MSTRG.123464	57	0	17	21.8689	0	1	0	0.339427	64.429	6.00964	0.000721178	0.273294	up
MSTRG.124352	28	21	3	15.3912	0	0	0	0	Inf	Inf	0.0015654	0.424121	up
MSTRG.125025	72	0	7	23.6921	1	3	0	1.36218	17.3928	4.12042	0.00427488	0.724639	up
MSTRG.126016	106	65	47	63.7358	14	10	0	8.20889	7.76424	2.95684	0.0061557	0.866556	up
MSTRG.12990	57	52	11	35.3492	4	1	0	1.71503	20.6113	4.36537	0.00302636	0.596831	up
MSTRG.12992	105	90	72	77.4889	0	14	18	11.8679	6.52929	2.70693	0.00831998	0.97453	up
MSTRG.130282	28	29	54	31.57	84	151	59	103.466	0.305126	-1.71252	0.00756151	0.938735	down
MSTRG.135350	28	30	0	17.1915	0	0	0	0	Inf	Inf	0.000786067	0.290294	up
MSTRG.136504	253	166	118	156.861	44	60	19	43.0085	3.6472	1.86679	0.00279843	0.584574	up
MSTRG.136942	297	128	253	195.808	45	65	76	67.5833	2.89728	1.5347	0.00603224	0.866556	up
MSTRG.138243	0	0	0	0	20	0	10	10.8313	#NAME?	#NAME?	0.00828283	0.97283	down
MSTRG.139838	122	116	93	95.8936	43	16	19	27.7298	3.45814	1.79	0.00921486	1	up
MSTRG.139851	55	0	0	16.6456	0	0	0	0	Inf	Inf	0.00124566	0.390397	up
MSTRG.141197	40	0	20	17.5389	0	0	0	0	Inf	Inf	0.000669585	0.258817	up
MSTRG.142847	62	36	34	38.4611	2	5	0	2.38494	16.1267	4.01138	0.00142684	0.407937	up
MSTRG.143998	0	1	0	0.290579	33	30	24	31.0194	0.00936764	-6.7381	1.53584e-05	0.0150142	down
MSTRG.144849	241	391	532	331.072	73	183	106	129.125	2.56397	1.35838	0.00667013	0.892664	up
MSTRG.147775	4	8	16	7.88163	38	29	71	50.9799	0.154602	-2.69336	0.00281905	0.584996	down
MSTRG.148609	0	0	0	0	24	0	21	16.5555	#NAME?	#NAME?	0.000832352	0.29975	down
MSTRG.149965	239	40	33	92.9203	10	19	4	11.4694	8.10155	3.0182	0.000398835	0.18233	up
MSTRG.152969	81	77	84	69.7076	105	482	58	222.642	0.313092	-1.67534	0.00424689	0.72422	down
MSTRG.152975	0	10	15	6.98055	45	158	71	97.1733	0.071836	-3.79915	0.000518072	0.216099	down
MSTRG.152976	19	5	28	14.8094	55	182	59	104.015	0.142378	-2.8122	0.000466768	0.201964	down
MSTRG.152978	22	18	35	21.3964	72	267	39	130.806	0.163574	-2.61198	0.00014836	0.0868877	down
MSTRG.153360	185	141	220	156.724	274	675	206	404.78	0.387184	-1.36891	0.00655063	0.88624	down
MSTRG.153361	58	25	40	35.684	105	245	30	131.129	0.272129	-1.87764	0.00361404	0.664279	down
MSTRG.153464	36	123	97	72.9866	14	1	12	9.89799	7.37388	2.88242	0.00136115	0.406802	up
MSTRG.154779	35	7	6	14.2566	0	0	0	0	Inf	Inf	0.00244329	0.551213	up
MSTRG.15598	86	185	114	110.753	42	39	11	32.0301	3.45777	1.78984	0.00755024	0.938735	up
MSTRG.159950	25	27	16	19.7582	60	124	49	82.0941	0.240678	-2.05483	0.00312777	0.60855	down
MSTRG.168062	10	65	130	57.2287	8	7	1	5.52253	10.3628	3.37334	0.000369596	0.171433	up
MSTRG.16995	33	74	51	45.3444	86	463	55	208.473	0.217507	-2.20087	0.000308909	0.153081	down
MSTRG.17006	134	75	124	96.0328	101	820	140	368.41	0.260668	-1.93971	0.000348891	0.164461	down
MSTRG.173542	184	123	120	124.026	36	38	20	33.1852	3.73739	1.90203	0.00363746	0.664279	up
MSTRG.173713	50	74	56	51.8476	16	10	4	10.478	4.94823	2.30691	0.00750725	0.938735	up
MSTRG.175320	12	44	25	23.2085	74	134	50	90.6983	0.255887	-1.96642	0.00612619	0.866556	down
MSTRG.175331	255	132	148	155.736	332	1291	270	659.114	0.23628	-2.08143	0.000240382	0.12905	down
MSTRG.175530	0	59	119	49.4706	1	3	0	1.36218	36.3171	5.18258	2.23543e-05	0.0193448	up
MSTRG.176759	0	1	3	1.10553	21	50	10	28.1466	0.0392776	-4.67015	0.000409543	0.18551	down
MSTRG.179646	7683	6914	12749	7797.57	13495	59852	14925	30856.6	0.252703	-1.98448	1.81407e-06	0.0026295	down
MSTRG.179663	667	458	889	576.448	670	4869	923	2247.97	0.25643	-1.96336	2.26599e-06	0.00302085	down
MSTRG.179664	23	76	63	46.1589	69	327	96	172.673	0.267319	-1.90337	0.00419945	0.720367	down
MSTRG.179672	1133	960	1784	1106.48	1439	8544	1754	4088.34	0.270642	-1.88554	3.31695e-06	0.0040066	down
MSTRG.179685	156	196	306	187.291	185	1708	291	758.403	0.246955	-2.01768	3.91471e-05	0.0298431	down
MSTRG.179720	1024	807	1843	1045.06	1995	8363	1565	4143.4	0.252223	-1.98723	0.000276606	0.141926	down
MSTRG.179721	2481	1908	4101	2419.33	3855	17141	3514	8533.04	0.283525	-1.81845	0.000225349	0.123262	down
MSTRG.182270	477	256	378	321.435	325	4740	221	1808.02	0.177783	-2.49181	5.71603e-08	0.000127467	down
MSTRG.182272	0	6	4	2.83008	0	100	6	36.3147	0.077932	-3.68164	0.00143531	0.407937	down
MSTRG.182275	147	153	175	136.487	121	3969	2	1389.59	0.0982208	-3.34783	3.64683e-13	7.04811e-09	down
MSTRG.182285	0	10	16	7.2522	10	547	6	191.478	0.0378749	-4.72261	0.00019896	0.113095	down
MSTRG.182286	18	6	17	11.8092	28	625	1	222.166	0.0531547	-4.23366	2.18029e-10	1.40459e-06	down
MSTRG.184780	43	81	16	40.8971	5	9	0	4.77435	8.56601	3.09862	0.00803218	0.956275	up
MSTRG.18540	0	0	0	0	36	13	53	37.7454	#NAME?	#NAME?	4.02865e-07	0.000648836	down
MSTRG.187302	0	0	0	0	0	128	37	58.0738	#NAME?	#NAME?	1.77448e-09	7.91417e-06	down
MSTRG.188469	6	26	32	18.0637	2	315	8	110.77	0.163075	-2.6164	0.00142945	0.407937	down
MSTRG.189184	14	2	24	11.3378	0	0	0	0	Inf	Inf	0.00699973	0.915336	up
MSTRG.189309	20	21	10	14.8716	1	0	0	0.343902	43.2438	5.43442	0.0060191	0.866556	up
MSTRG.193193	0	0	1	0.27165	8	14	14	13.0378	0.0208356	-5.5848	0.00946564	1	down
MSTRG.194474	102	100	166	105.022	141	725	57	317.108	0.331186	-1.59429	0.00415971	0.719334	down
MSTRG.194481	464	227	527	349.549	606	5076	411	2093.82	0.166944	-2.58257	8.76401e-07	0.00137334	down
MSTRG.195230	612	543	437	461.716	170	256	100	184.889	2.49725	1.32034	0.00614915	0.866556	up
MSTRG.195712	314	131	179	181.722	57	55	61	62.3859	2.91288	1.54245	0.00990739	1	up
MSTRG.196951	282	143	239	191.824	61	91	24	61.3537	3.12652	1.64456	0.00791972	0.955708	up
MSTRG.198092	325	146	154	182.619	55	38	74	61.0671	2.99046	1.58037	0.00859043	0.994158	up
MSTRG.200359	50	0	4	16.219	0	1	0	0.339427	47.7834	5.57844	0.00477242	0.766496	up
MSTRG.200474	0	45	5	14.4343	0	1	0	0.339427	42.5255	5.41026	0.00813919	0.961121	up
MSTRG.200676	12	3	8	6.67671	34	62	16	39.0624	0.170924	-2.54857	0.00644249	0.88098	down
MSTRG.200976	0	0	1	0.27165	45	0	0	15.4756	0.0175535	-5.8321	0.00416861	0.719334	down
MSTRG.202202	43	16	8	19.8363	1	0	1	0.73923	26.8337	4.74598	0.00264171	0.579538	up
MSTRG.204094	37	66	25	37.1674	6	8	0	4.77883	7.77752	2.95931	0.00623254	0.868223	up
MSTRG.204468	1392	1179	1520	1176.79	573	596	419	564.997	2.08282	1.05854	0.0074438	0.938242	up
MSTRG.206527	286	192	179	190.974	71	53	68	69.289	2.75619	1.46268	0.00969812	1	up
MSTRG.207022	0	0	0	0	0	6	25	11.9198	#NAME?	#NAME?	0.00615183	0.866556	down
MSTRG.21025	62	32	17	32.6807	2	5	4	3.96625	8.2397	3.04259	0.00468633	0.758976	up
MSTRG.210972	0	0	0	0	8	12	16	13.1496	#NAME?	#NAME?	0.00317723	0.614053	down
MSTRG.21121	2217	1166	1238	1346.09	783	574	365	608.401	2.2125	1.14568	0.00901345	1	up
MSTRG.21135	37	30	17	24.5334	4	3	0	2.39389	10.2483	3.35732	0.00798905	0.955708	up
MSTRG.21157	962	665	705	675.895	375	241	205	291.807	2.31624	1.21178	0.00607844	0.866556	up
MSTRG.211643	0	45	4	14.1627	1	0	0	0.343902	41.1823	5.36395	0.00896044	1	up
MSTRG.21167	68	0	10	23.2965	1	2	0	1.02276	22.7782	4.50958	0.0026488	0.579538	up
MSTRG.212812	95	50	47	56.048	7	11	14	11.6756	4.80044	2.26317	0.00597125	0.866556	up
MSTRG.212862	7	0	32	10.8113	0	0	0	0	Inf	Inf	0.00837383	0.978558	up
MSTRG.214757	14	9	18	11.742	0	0	0	0	Inf	Inf	0.00605788	0.866556	up
MSTRG.217479	18	12	17	13.5527	1	0	0	0.343902	39.4085	5.30044	0.00934668	1	up
MSTRG.226307	21	12	20	15.2755	0	0	0	0	Inf	Inf	0.00155584	0.424066	up
MSTRG.226313	121	275	322	204.001	18	68	64	54.5723	3.73818	1.90234	0.00272941	0.584574	up
MSTRG.227042	48	0	0	14.5271	0	0	0	0	Inf	Inf	0.00266013	0.579828	up
MSTRG.229426	0	0	0	0	6	125	16	50.817	#NAME?	#NAME?	1.36329e-08	3.76399e-05	down
MSTRG.231327	10	6	10	7.48645	100	102	56	91.1501	0.0821332	-3.60589	2.68961e-06	0.00331795	down
MSTRG.231539	34	18	0	15.5204	0	0	0	0	Inf	Inf	0.00151335	0.415847	up
MSTRG.231637	0	22	15	10.4675	0	0	0	0	Inf	Inf	0.00990942	1	up
MSTRG.232328	0	0	0	0	6	14	22	15.5126	#NAME?	#NAME?	0.00127751	0.393523	down
MSTRG.232418	202	201	144	158.659	46	52	37	48.0968	3.29874	1.72191	0.00444345	0.731078	up
MSTRG.23524	77	7	0	25.3379	0	0	0	0	Inf	Inf	6.52294e-05	0.0424944	up
MSTRG.236165	0	4	6	2.79222	24	16	36	27.9163	0.100021	-3.32162	0.00565512	0.845062	down
MSTRG.23741	16	24	0	11.8163	0	0	0	0	Inf	Inf	0.0061726	0.866556	up
MSTRG.23932	537	442	498	426.239	230	138	115	171.401	2.4868	1.31429	0.00634103	0.871215	up
MSTRG.23960	104	68	72	70.7935	20	16	4	13.8902	5.09666	2.34955	0.00297377	0.592385	up
MSTRG.24014	213	120	148	139.538	42	63	17	42.5483	3.27951	1.71348	0.00687047	0.90534	up
MSTRG.24018	438	354	395	342.726	138	145	78	127.511	2.68782	1.42644	0.00498591	0.785552	up
MSTRG.24019	175	98	109	111.05	29	32	14	26.3694	4.21132	2.07427	0.00236415	0.541791	up
MSTRG.24061	62	46	34	41.3669	10	9	2	7.28452	5.67874	2.50557	0.00869646	0.994518	up
MSTRG.240648	925	531	608	599.409	269	86	106	163.605	3.66376	1.87332	0.00277568	0.584574	up
MSTRG.24125	81	16	95	54.9705	7	14	4	8.7406	6.28909	2.65285	0.00230066	0.537925	up
MSTRG.24141	83	30	42	45.2464	5	5	13	8.55591	5.28832	2.40281	0.00666153	0.892664	up
MSTRG.24148	696	472	650	524.368	293	148	127	201.205	2.60614	1.38191	0.00574861	0.854627	up
MSTRG.24152	588	357	491	415.074	131	202	136	167.38	2.47983	1.31024	0.00651743	0.885585	up
MSTRG.242503	81	47	59	54.199	71	282	173	188.527	0.287486	-1.79843	0.00187987	0.475961	down
MSTRG.243023	5	24	29	16.365	74	39	3365	1368.97	0.0119543	-6.38633	8.20288e-12	8.79004e-08	down
MSTRG.243076	4960	4858	5828	4495.94	3296	22426	3442	10106.2	0.444869	-1.16855	0.000958848	0.330415	down
MSTRG.24521	104	114	47	77.3689	24	18	6	16.7353	4.6231	2.20886	0.00384878	0.682423	up
MSTRG.246166	70	34	41	42.2027	11	4	4	6.72194	6.27834	2.65038	0.00525576	0.816968	up
MSTRG.24847	3348	2399	2682	2438.93	1148	1110	702	1049.08	2.32482	1.21712	0.000802757	0.292729	up
MSTRG.24867	126	87	49	76.7248	24	11	18	19.1032	4.01632	2.00588	0.00672808	0.892664	up
MSTRG.24881	282	195	257	211.824	96	56	44	69.4169	3.05147	1.6095	0.00437507	0.725984	up
MSTRG.248947	0	0	0	0	20	18	0	12.9877	#NAME?	#NAME?	0.00282509	0.584996	down
MSTRG.24941	30	14	5	14.5058	292	124	196	219.993	0.0659376	-3.92276	4.06624e-05	0.0298431	down
MSTRG.251631	0	0	0	0	9	8	20	13.7171	#NAME?	#NAME?	0.00263064	0.579538	down
MSTRG.251708	550	385	442	398.398	342	2576	311	1114.93	0.357332	-1.48466	0.000997299	0.338149	down
MSTRG.251712	238	136	246	178.375	94	1092	172	470.977	0.378733	-1.40075	0.00652199	0.885585	down
MSTRG.251718	869	594	661	615.165	392	3348	456	1451.48	0.423819	-1.23848	0.0040166	0.703573	down
MSTRG.251723	95	61	93	71.7403	72	525	23	212.053	0.338314	-1.56357	0.00828868	0.97283	down
MSTRG.251736	6	7	7	5.75149	30	93	24	51.3716	0.111958	-3.15896	0.000545194	0.221052	down
MSTRG.251859	383	130	53	168.087	32	23	45	36.6014	4.59235	2.19923	0.00127745	0.393523	up
MSTRG.254067	30	12	24	19.086	88	47	129	97.2137	0.19633	-2.34865	0.000782416	0.290294	down
MSTRG.254732	1304	934	1098	964.325	417	352	534	473.99	2.03448	1.02466	0.00997459	1	up
MSTRG.255524	0	22	25	13.184	0	0	0	0	Inf	Inf	0.00333384	0.629628	up
MSTRG.256199	0	0	0	0	0	66	6	24.7741	#NAME?	#NAME?	4.25326e-05	0.0308255	down
MSTRG.256200	0	0	0	0	4	41	1	15.6874	#NAME?	#NAME?	0.00115947	0.373478	down
MSTRG.256201	0	0	0	0	8	80	0	29.9054	#NAME?	#NAME?	7.34777e-06	0.00819277	down
MSTRG.256202	0	0	0	0	1	54	1	19.0683	#NAME?	#NAME?	0.000331695	0.160264	down
MSTRG.256206	0	0	0	0	0	35	4	13.4613	#NAME?	#NAME?	0.0027538	0.584574	down
MSTRG.256207	0	0	0	0	0	33	0	11.2011	#NAME?	#NAME?	0.00684619	0.904196	down
MSTRG.256209	0	0	0	0	8	61	22	32.1535	#NAME?	#NAME?	2.29247e-06	0.00302085	down
MSTRG.256210	0	0	0	0	10	32	0	14.3007	#NAME?	#NAME?	0.00172412	0.448271	down
MSTRG.257048	391	1434	2129	1113.37	248	14881	202	5216.16	0.213446	-2.22806	0.00956143	1	down
MSTRG.257819	1570	1164	1310	1169.25	1603	3439	2221	2596.59	0.450303	-1.15103	0.00142867	0.407937	down
MSTRG.257839	52	0	4	16.8243	0	0	0	0	Inf	Inf	0.00114482	0.372904	up
MSTRG.258403	0	46	8	15.5398	0	0	0	0	Inf	Inf	0.00166615	0.445057	up
MSTRG.259124	80	67	72	63.2394	4	18	19	14.9965	4.21694	2.0762	0.00729292	0.929327	up
MSTRG.261392	0	0	2	0.543301	18	23	50	33.7635	0.0160914	-5.95757	0.0026902	0.582007	down
MSTRG.26235	33	79	194	85.6433	6	22	12	14.2747	5.99964	2.58488	0.00106918	0.358329	up
MSTRG.263139	0	0	0	0	35	0	83	44.8488	#NAME?	#NAME?	8.69761e-08	0.000186773	down
MSTRG.264097	0	0	0	0	0	20	10	10.7418	#NAME?	#NAME?	0.00845199	0.982057	down
MSTRG.264327	0	0	0	0	1	22	51	27.973	#NAME?	#NAME?	1.55373e-05	0.0150142	down
MSTRG.265789	35	55	50	40.157	48	284	59	136.229	0.294776	-1.76231	0.00689231	0.906159	down
MSTRG.266403	10	104	9	35.6915	0	1	0	0.339427	105.152	6.71634	1.47757e-05	0.0150142	up
MSTRG.266447	0	0	0	0	26	95	66	67.2787	#NAME?	#NAME?	5.39938e-11	3.9132e-07	down
MSTRG.26775	90	105	129	92.7919	238	275	167	241.211	0.384692	-1.37822	0.00750921	0.938735	down
MSTRG.270940	118	166	98	110.57	162	666	191	357.278	0.309479	-1.69208	0.00140191	0.407937	down
MSTRG.270958	9	0	8	4.89703	24	37	32	33.4629	0.146342	-2.77259	0.00961028	1	down
MSTRG.272137	34	4	2	11.9956	0	0	0	0	Inf	Inf	0.00621547	0.868223	up
MSTRG.27311	10	34	0	12.9062	0	0	0	0	Inf	Inf	0.00400247	0.703221	up
MSTRG.276844	8	36	8	15.0552	1	0	0	0.343902	43.7777	5.45212	0.00556788	0.840903	up
MSTRG.277251	0	0	0	0	25	12	8	15.8333	#NAME?	#NAME?	0.000963094	0.330415	down
MSTRG.277794	261	251	572	307.31	118	27	105	91.2544	3.36762	1.75173	0.00777525	0.941147	up
MSTRG.27789	15	0	33	13.5042	0	0	0	0	Inf	Inf	0.00296212	0.592385	up
MSTRG.281143	90	57	113	74.4977	100	472	164	259.433	0.287155	-1.8001	0.0014866	0.412985	down
MSTRG.281621	8	0	9	4.86603	40	66	0	36.1582	0.134576	-2.89351	0.00657266	0.88624	down
MSTRG.281622	4	0	5	2.56884	21	58	8	30.0713	0.0854249	-3.5492	0.00220889	0.524882	down
MSTRG.281813	12	11	6	8.45804	34	40	49	44.6408	0.189469	-2.39997	0.00759883	0.938735	down
MSTRG.281914	10	5	18	9.36907	20	144	34	69.1967	0.135398	-2.88472	0.000634265	0.24681	down
MSTRG.284906	36	40	48	35.5577	1	5	0	2.04104	17.4214	4.12279	0.00894888	1	up
MSTRG.284907	190	137	178	145.666	47	21	7	26.0586	5.58993	2.48283	0.00416405	0.719334	up
MSTRG.286715	29	60	111	56.3647	62	890	21	331.714	0.16992	-2.55708	0.00112267	0.367755	down
MSTRG.291119	47	28	18	27.2503	70	147	41	90.1773	0.302186	-1.72649	0.00868275	0.994518	down
MSTRG.291121	4	4	0	2.3729	1	56	12	24.0957	0.0984782	-3.34405	0.00866071	0.994518	down
MSTRG.291125	12	22	18	14.9142	71	78	44	68.2868	0.218406	-2.19492	0.00359294	0.663435	down
MSTRG.291620	54	52	77	52.3701	130	235	70	152.146	0.344211	-1.53864	0.00772777	0.938735	down
MSTRG.293361	0	0	1	0.27165	3	12	32	17.7553	0.0152997	-6.03036	0.00199299	0.491718	down
MSTRG.293628	86	35	55	51.1387	4	10	0	4.76988	10.7212	3.42239	0.00768399	0.938735	up
MSTRG.294247	20	16	1	10.9739	0	0	0	0	Inf	Inf	0.00864418	0.994518	up
MSTRG.294251	4	34	4	12.1769	0	0	0	0	Inf	Inf	0.00530977	0.818778	up
MSTRG.296104	36	32	28	27.8	49	243	33	112.378	0.24738	-2.0152	0.00344446	0.646972	down
MSTRG.300209	140	101	65	89.3764	21	19	5	15.6477	5.71179	2.51394	0.000814918	0.295306	up
MSTRG.300676	7	8	16	8.78957	24	48	53	45.4985	0.193184	-2.37196	0.00881206	1	down
MSTRG.300677	26	65	44	38.7091	136	192	78	142.776	0.271117	-1.88301	0.00151305	0.415847	down
MSTRG.3041	153	63	84	87.4301	28	15	4	16.302	5.36316	2.42308	0.00576379	0.854692	up
MSTRG.304482	372	380	535	368.338	568	870	992	882.803	0.417237	-1.26106	0.00257354	0.576345	down
MSTRG.304959	0	1	2	0.83388	14	39	4	19.6336	0.0424721	-4.55734	0.00307804	0.604249	down
MSTRG.305203	70	150	132	100.63	29	28	11	23.8257	4.22359	2.07847	0.00275565	0.584574	up
MSTRG.305205	124	14	42	53.0057	5	1	8	5.22156	10.1513	3.34359	0.000797811	0.292729	up
MSTRG.305616	0	0	1	0.27165	0	45	0	15.2742	0.0177849	-5.8132	0.00439354	0.725984	down
MSTRG.30621	0	38	77	31.9591	1	3	3	2.54817	12.542	3.64869	0.00168873	0.445057	up
MSTRG.306343	22	13	12	13.6956	1	0	0	0.343902	39.8241	5.31557	0.00905986	1	up
MSTRG.307152	59	11	42	32.4619	20	1193	79	443.045	0.0732699	-3.77064	5.57386e-05	0.0367241	down
MSTRG.307153	8	33	22	17.9866	40	883	81	345.492	0.0520609	-4.26366	1.97933e-07	0.00035863	down
MSTRG.307155	0	7	19	7.19541	40	489	69	207.013	0.0347582	-4.8465	0.00148868	0.412985	down
MSTRG.307156	16	0	9	7.28721	2	545	46	203.861	0.035746	-4.80607	0.000511401	0.216099	down
MSTRG.310121	167	207	70	129.707	680	369	889	710.548	0.182546	-2.45367	8.5535e-05	0.0551035	down
MSTRG.3102	0	0	1	0.27165	3	13	20	13.3508	0.0203471	-5.61903	0.00900387	1	down
MSTRG.310382	623	385	837	527.793	771	2597	643	1400.84	0.37677	-1.40824	0.00243753	0.551213	down
MSTRG.310386	1163	601	1369	898.506	1185	4483	1342	2459.7	0.36529	-1.45289	0.00350709	0.655939	down
MSTRG.313040	71	80	67	62.9348	8	14	6	9.87516	6.37305	2.67198	0.00130846	0.399288	up
MSTRG.313768	0	0	1	0.27165	20	9	22	18.6301	0.0145813	-6.09974	0.0012676	0.393523	down
MSTRG.314191	9	664	391	301.884	1978	4099	1560	2688.26	0.112297	-3.15461	0.00176411	0.456622	down
MSTRG.315207	8	22	20	14.2469	48	116	22	64.578	0.220616	-2.18039	0.00586681	0.863344	down
MSTRG.315481	151	102	186	125.866	51	34	21	37.3814	3.36707	1.75149	0.00616993	0.866556	up
MSTRG.315612	147	141	54	100.13	21	17	38	28.0147	3.5742	1.83762	0.00602252	0.866556	up
MSTRG.317074	76	150	59	82.6154	5	31	19	19.753	4.18243	2.06434	0.00944375	1	up
MSTRG.317299	0	0	0	0	19	117	24	55.735	#NAME?	#NAME?	2.74163e-09	1.13543e-05	down
MSTRG.317308	5	0	5	2.87149	38	179	14	79.3603	0.0361829	-4.78855	5.95872e-06	0.00677424	down
MSTRG.317309	10	0	6	4.65637	14	84	28	44.3957	0.104883	-3.25314	0.00670616	0.892664	down
MSTRG.317312	0	0	0	0	10	55	13	27.2468	#NAME?	#NAME?	1.25635e-05	0.0130077	down
MSTRG.317322	5	1	15	5.87857	46	93	31	59.6414	0.0985653	-3.34278	0.00399264	0.703221	down
MSTRG.317324	0	0	0	0	21	63	6	30.9778	#NAME?	#NAME?	3.62062e-06	0.00428415	down
MSTRG.317338	0	0	1	0.27165	22	24	0	15.7121	0.0172893	-5.85398	0.00298338	0.592385	down
MSTRG.318693	85	32	74	55.1257	16	14	3	11.4404	4.81851	2.26859	0.00746153	0.938437	up
MSTRG.318726	101	36	81	63.0319	16	12	15	15.5055	4.06514	2.0233	0.0093657	1	up
MSTRG.319643	30	36	15	23.615	0	1	0	0.339427	69.5732	6.12046	0.00030339	0.151643	up
MSTRG.319704	118	103	99	92.5354	14	28	33	27.3644	3.3816	1.7577	0.00947455	1	up
MSTRG.32448	1	0	4	1.38925	82	120	23	78.0237	0.0178055	-5.81154	2.59191e-05	0.0214684	down
MSTRG.32468	36	8	2	13.7632	1	0	0	0.343902	40.0208	5.32268	0.00961232	1	up
MSTRG.328854	70	104	91	76.1257	24	15	13	18.4843	4.1184	2.04208	0.00592253	0.866556	up
MSTRG.330712	16	28	9	15.4234	0	1	0	0.339427	45.4396	5.50588	0.00494343	0.780981	up
MSTRG.330724	91	61	92	70.258	20	14	6	14.002	5.01772	2.32703	0.0030227	0.596831	up
MSTRG.330725	111	292	378	221.127	80	87	49	76.4134	2.89382	1.53298	0.00767025	0.938735	up
MSTRG.331874	40	54	43	39.4781	8	6	1	5.1831	7.6167	2.92917	0.00344799	0.646972	up
MSTRG.335255	20	20	16	16.2109	0	0	0	0	Inf	Inf	0.00108997	0.361121	up
MSTRG.335530	4	14	12	8.5385	7	321	0	111.363	0.0766724	-3.70515	1.95996e-06	0.00277167	down
MSTRG.335536	0	8	4	3.41123	6	117	34	55.2175	0.0617781	-4.01676	0.0021707	0.519188	down
MSTRG.336063	283	353	239	253.148	469	782	1273	929.974	0.27221	-1.87721	4.03021e-05	0.0298431	down
MSTRG.339204	345	759	402	434.166	217	137	135	174.497	2.48809	1.31504	0.00956264	1	up
MSTRG.339731	0	7	4	3.12065	10	105	4	40.6602	0.0767497	-3.7037	0.00273474	0.584574	down
MSTRG.339738	10	12	4	7.60002	8	189	12	71.6468	0.106076	-3.23683	0.000155478	0.0901462	down
MSTRG.339739	50	0	0	15.1324	0	0	0	0	Inf	Inf	0.00213953	0.516876	up
MSTRG.339772	165	2	0	50.5179	6	1	8	5.56546	9.07704	3.18222	0.00132644	0.401419	up
MSTRG.339791	1022	1081	683	808.959	1254	3965	873	2122.2	0.381188	-1.39142	0.000564536	0.225736	down
MSTRG.341586	48	0	1	14.7987	0	1	0	0.339427	43.5991	5.44623	0.00765465	0.938735	up
MSTRG.341590	106	62	214	108.23	17	27	12	19.7548	5.47865	2.45382	0.00056378	0.225736	up
MSTRG.341942	220	151	123	143.873	31	63	19	39.5561	3.63719	1.86282	0.00486978	0.773561	up
MSTRG.345653	59	88	128	78.1984	371	1037	433	650.75	0.120166	-3.05689	8.05029e-10	4.24323e-06	down
MSTRG.347469	50	0	0	15.1324	0	0	0	0	Inf	Inf	0.00213953	0.516876	up
MSTRG.347670	0	0	0	0	29	2	40	26.4651	#NAME?	#NAME?	2.01249e-05	0.0176794	down
MSTRG.349034	14	18	31	17.8886	0	1	0	0.339427	52.7025	5.7198	0.00198663	0.491718	up
MSTRG.349814	178	82	54	92.3678	28	10	16	19.3488	4.77383	2.25515	0.00280289	0.584574	up
MSTRG.351679	163	152	137	130.716	59	35	24	41.658	3.13783	1.64977	0.00916626	1	up
MSTRG.353968	1799	1655	2449	1690.64	1558	7802	1183	3651.68	0.462976	-1.11099	0.00439497	0.725984	down
MSTRG.35460	12	77	66	43.9353	97	496	57	224.248	0.195923	-2.35164	0.00824829	0.972024	down
MSTRG.35466	70	36	48	44.6854	109	553	87	259.582	0.172144	-2.53832	1.50924e-05	0.0150142	down
MSTRG.35468	24	16	40	22.7788	84	349	33	160.394	0.142018	-2.81585	2.37496e-05	0.0202501	down
MSTRG.35469	52	38	59	42.807	52	336	85	165.533	0.258601	-1.9512	0.00192034	0.479919	down
MSTRG.35471	159	86	169	119.02	232	966	120	455.111	0.261518	-1.93502	0.000216692	0.119655	down
MSTRG.35473	131	59	85	79.8812	116	542	91	259.837	0.307428	-1.70168	0.00370091	0.664331	down
MSTRG.35478	0	8	6	3.95453	10	63	14	30.3575	0.130265	-2.94047	0.00882306	1	down
MSTRG.355222	1	0	0	0.302647	10	34	0	14.9795	0.020204	-5.62921	0.0042676	0.724639	down
MSTRG.359796	14	68	138	61.4842	81	1751	116	668.051	0.0920352	-3.44167	0.00222494	0.525981	down
MSTRG.359802	6	55	123	51.2107	50	1839	142	697.538	0.0734164	-3.76775	0.00367696	0.664279	down
MSTRG.359812	4	13	69	23.732	19	1533	36	541.107	0.0438582	-4.51101	0.00899213	1	down
MSTRG.360046	42	9	27	22.6609	29	277	13	109.134	0.207644	-2.26782	0.0095775	1	down
MSTRG.361615	0	0	0	0	0	12	92	40.4433	#NAME?	#NAME?	3.48145e-07	0.00059369	down
MSTRG.362615	10	30	0	11.7438	0	0	0	0	Inf	Inf	0.00628983	0.870369	up
MSTRG.365815	77	0	12	26.5636	1	0	0	0.343902	77.2419	6.27131	0.000194272	0.111524	up
MSTRG.366981	4	51	104	44.2818	0	2	0	0.678854	65.2302	6.02747	0.00234696	0.539987	up
MSTRG.36750	66	49	126	68.441	8	1	0	3.09064	22.1446	4.46888	0.00765186	0.938735	up
MSTRG.36751	73	28	246	97.0554	12	7	0	6.50281	14.9252	3.89967	0.001819	0.464607	up
MSTRG.36768	5	16	24	12.6821	0	0	0	0	Inf	Inf	0.00407922	0.712388	up
MSTRG.36805	35	43	116	54.599	1	0	1	0.73923	73.8593	6.20671	1.66056e-07	0.000310579	up
MSTRG.368329	9	33	5	13.6712	0	0	0	0	Inf	Inf	0.00294414	0.592385	up
MSTRG.36843	155	77	333	159.744	54	33	18	36.8877	4.33056	2.11455	0.00160041	0.43159	up
MSTRG.370445	0	22	18	11.2824	0	0	0	0	Inf	Inf	0.0071042	0.915336	up
MSTRG.372211	0	38	15	15.1168	0	1	0	0.339427	44.5361	5.4769	0.00537241	0.824054	up
MSTRG.39157	0	5	2	1.9962	8	44	26	27.9645	0.0713831	-3.80827	0.00367771	0.664279	down
MSTRG.3923	0	5	2	1.9962	67	9	0	26.0963	0.0764936	-3.70852	0.00628102	0.870369	down
MSTRG.42548	0	0	0	0	49	9	16	26.2313	#NAME?	#NAME?	1.68505e-05	0.0159236	down
MSTRG.42592	0	0	0	0	14	13	8	12.3898	#NAME?	#NAME?	0.00399451	0.703221	down
MSTRG.42706	0	0	1	0.27165	0	19	46	24.6342	0.0110274	-6.50277	0.000214197	0.119415	down
MSTRG.44863	59	55	52	47.9638	2	12	14	10.2955	4.65871	2.21993	0.00973127	1	up
MSTRG.46779	456	204	192	249.442	55	51	47	54.8058	4.55138	2.1863	0.000318997	0.155424	up
MSTRG.47876	97	22	39	46.3439	2	8	4	4.98453	9.29754	3.21685	0.00110388	0.363653	up
MSTRG.49008	888	1204	811	838.916	414	167	247	296.706	2.82744	1.49949	0.00189652	0.478087	up
MSTRG.49194	130	68	81	81.1072	1	20	6	9.50441	8.53364	3.09316	0.00843886	0.982057	up
MSTRG.50976	0	0	0	0	4	55	6	22.4161	#NAME?	#NAME?	9.29141e-05	0.0591996	down
MSTRG.51945	87	132	133	100.816	107	698	42	290.321	0.347257	-1.52592	0.00666447	0.892664	down
MSTRG.53932	390	320	325	299.304	920	433	1184	931.43	0.321338	-1.63784	0.000274663	0.141926	down
MSTRG.56198	16	0	24	11.362	0	0	0	0	Inf	Inf	0.00695482	0.912308	up
MSTRG.56672	0	56	128	51.0437	1	0	0	0.343902	148.425	7.21359	2.50799e-07	0.000440647	up
MSTRG.572	12	39	16	19.3108	3	1	0	1.37113	14.0838	3.81597	0.0092216	1	up
MSTRG.58031	32	48	41	34.7702	4	2	0	2.05446	16.9242	4.08102	0.000450493	0.201964	up
MSTRG.58530	516	349	226	318.971	84	151	79	111.372	2.86401	1.51804	0.0051143	0.799265	up
MSTRG.58543	132	76	33	70.9979	8	25	15	17.1668	4.13577	2.04815	0.00942748	1	up
MSTRG.5948	59	39	35	38.6965	7	9	1	5.85748	6.60634	2.72385	0.00631372	0.871215	up
MSTRG.59513	168	0	28	58.4509	11	8	8	9.66096	6.05022	2.59699	0.00493118	0.780981	up
MSTRG.59882	133	59	93	82.6597	32	11	18	21.8545	3.78228	1.91926	0.00757365	0.938735	up
MSTRG.6019	117	75	57	72.6872	13	13	0	8.88327	8.18248	3.03254	0.00330154	0.627043	up
MSTRG.60578	20	26	24	20.1276	0	1	3	1.52541	13.1949	3.72191	0.0071222	0.915621	up
MSTRG.62675	55	10	30	27.7009	5	5	0	3.41664	8.10763	3.01928	0.00968923	1	up
MSTRG.6449	77	48	85	60.3419	144	260	99	176.91	0.341088	-1.55179	0.00480986	0.768252	down
MSTRG.64830	0	0	1	0.27165	22	9	14	16.1553	0.016815	-5.89411	0.0029677	0.592385	down
MSTRG.66224	96	231	68	114.65	31	29	8	23.667	4.84431	2.27629	0.00191596	0.479919	up
MSTRG.66413	23	28	32	23.7899	51	67	138	94.8359	0.250853	-1.99508	0.005055	0.792132	down
MSTRG.71762	74	11	107	54.6588	17	7	3	9.4083	5.80964	2.53845	0.00796313	0.955708	up
MSTRG.72988	179	282	157	178.766	49	16	56	44.4204	4.02442	2.00878	0.00208838	0.512128	up
MSTRG.73509	45	22	97	46.3619	183	260	158	213.647	0.217003	-2.20422	0.00298246	0.592385	down
MSTRG.755	0	21	25	12.8934	0	0	0	0	Inf	Inf	0.00372474	0.666545	up
MSTRG.75788	0	40	0	11.6232	0	0	0	0	Inf	Inf	0.00733854	0.932785	up
MSTRG.77032	2	32	10	12.6203	0	0	0	0	Inf	Inf	0.00430006	0.72476	up
MSTRG.77043	8	14	16	10.8357	52	99	51	71.6479	0.151235	-2.72513	0.000464785	0.201964	down
MSTRG.78721	0	120	31	43.2906	4	0	1	1.77093	24.4451	4.61147	0.00162132	0.435204	up
MSTRG.79016	43	0	0	13.0138	0	0	0	0	Inf	Inf	0.00454748	0.742713	up
MSTRG.79615	256	210	229	200.707	63	85	27	61.191	3.28001	1.7137	0.00320581	0.617518	up
MSTRG.82013	0	32	45	21.5228	0	0	0	0	Inf	Inf	0.00013515	0.0823097	up
MSTRG.83200	992	867	1277	899.055	2529	2174	2140	2453.64	0.366416	-1.44844	4.57026e-05	0.0319823	down
MSTRG.85500	28	103	111	68.5569	109	319	279	256.059	0.267739	-1.9011	0.00431834	0.725511	down
MSTRG.85577	718	195	254	342.963	92	130	44	93.1589	3.68148	1.88029	0.00179696	0.461007	up
MSTRG.86640	0	2	233	63.8757	0	0	0	0	Inf	Inf	3.48861e-09	1.26419e-05	up
MSTRG.87271	102	77	17	57.8627	1	6	7	5.14776	11.2404	3.49062	0.000147237	0.0868877	up
MSTRG.87638	32	0	7	11.5863	0	0	0	0	Inf	Inf	0.00706952	0.915336	up
MSTRG.87646	36	0	9	13.3401	0	0	0	0	Inf	Inf	0.00367018	0.664279	up
MSTRG.87651	57	0	14	21.054	0	0	0	0	Inf	Inf	0.000242666	0.12908	up
MSTRG.87868	39	1	3	12.9088	0	0	0	0	Inf	Inf	0.00460128	0.749389	up
MSTRG.89046	42	3	0	13.5829	0	0	0	0	Inf	Inf	0.00366779	0.664279	up
MSTRG.89578	6	0	4	2.90248	12	36	36	30.578	0.0949207	-3.39713	0.00295011	0.592385	down
MSTRG.92805	74	63	52	54.8282	284	119	80	169.686	0.323115	-1.62988	0.00546192	0.831187	down
MSTRG.94447	1061	633	606	669.665	189	271	217	242.768	2.75845	1.46386	0.00145286	0.410911	up
MSTRG.96399	379	304	252	271.495	130	74	81	101.846	2.66573	1.41453	0.00743364	0.938242	up
MSTRG.97157	24	25	10	17.2445	0	1	0	0.339427	50.8048	5.66689	0.00264239	0.579538	up
MSTRG.98631	422	217	224	251.622	93	85	75	90.4838	2.78086	1.47553	0.00805866	0.957147	up
MSTRG.98711	161	148	93	116.995	161	821	115	379.5	0.308288	-1.69765	0.00132929	0.401419	down
MSTRG.98723	38	11	25	21.4882	52	193	74	112.647	0.190758	-2.39019	0.00103492	0.348865	down
