# Supplementary material for: Photoperiod induced the pituitary differential regulation of lncRNAs and mRNAs related to reproduction in sheep
Source: PeerJ. 2021 Apr 21;9:e10953. doi: 10.7717/peerj.10953 (PMC8067910; doi:10.7717/peerj.10953)
Supplement: Supplemental Information 2 — Figure S1 The network between DE-mRNAs with DE-lncRNAs in the pituitary. Circles and “V” represent mRNAs and lncRNAs, line represent interaction between lncRNAs and mRNAs. Red and green represent up-regulated and down-regulated transcripts respectively. Table S1Differentially expressed mRNA between the SP42 with LP42. Table S2Differentially expressed lncRNA between the SP42 with LP42. Table S3Top30 GO terms of differentially expressed mRNA between the SP42 with LP42. Table S4Top30 GO terms of differentially expressed lncRNA targets between the SP42 with LP42. Table S5Top20 differentially expressed mRNAs enriched KEGG pathways between the SP42 with LP42. Table S6Top20 differentially expressed lncRNA targets enriched KEGG pathways between the SP42 with LP42. [file peerj-09-10953-s002.zip › Supplementary materials/Table S3.xlsx]

## Sheet: Sheet1
GO_Type	Term_name	FDR	Rich_Ratio	Gene_number
BP	response to corticotropin-releasing hormone	0.00185593	96.7458	3
BP	cellular response to corticotropin-releasing hormone stimulus	0.00185593	96.7458	3
BP	negative regulation of ERK1 and ERK2 cascade	0.00319021	13.8208	6
BP	ion transport	0.00638505	2.65057	24
BP	regulation of type B pancreatic cell proliferation	0.00638505	55.2833	3
BP	circulatory system process	0.0415026	6.22732	7
BP	multicellular organism development	0.0415026	2.89469	16
BP	multicellular organismal process	0.0415026	1.72463	44
BP	negative regulation of MAPK cascade	0.0480382	5.82555	7
BP	vascular process in circulatory system	0.0496731	6.67212	12
CC	neuron projection	0.000947791	3.18298	26
CC	ion channel complex	0.000947791	5.15978	19
CC	neuron part	0.000947791	2.58187	11
CC	transmembrane transporter complex	0.00139706	4.76154	11
CC	transporter complex	0.00139706	4.68297	11
CC	dendrite	0.00471264	4.0083	11
CC	plasma membrane part	0.00845381	1.81821	37
CC	synapse part	0.00919591	2.93169	3
CC	GABA receptor complex	0.00919591	21.4991	3
CC	GABA-A receptor complex	0.00919591	21.4991	14
MF	transmembrane transporter activity	2.49369e-05	3.09233	28
MF	ion transmembrane transporter activity	2.49369e-05	3.36395	26
MF	anion transmembrane transporter activity	7.08499e-05	4.94863	15
MF	inorganic molecular entity transmembrane transporter activity	0.00015407	3.24329	22
MF	transporter activity	0.000831306	2.46879	28
MF	mechanosensitive ion channel activity	0.000931944	4.48676	12
MF	gated channel activity	0.000931944	4.48676	12
MF	inorganic anion transmembrane transporter activity	0.000931944	7.31883	12
MF	ion gated channel activity	0.000931944	4.53939	8
MF	ion channel activity	0.00288575	3.68555	13
