# Supplementary material for: Photoperiod induced the pituitary differential regulation of lncRNAs and mRNAs related to reproduction in sheep
Source: PeerJ. 2021 Apr 21;9:e10953. doi: 10.7717/peerj.10953 (PMC8067910; doi:10.7717/peerj.10953)
Supplement: Supplemental Information 2 — Figure S1 The network between DE-mRNAs with DE-lncRNAs in the pituitary. Circles and “V” represent mRNAs and lncRNAs, line represent interaction between lncRNAs and mRNAs. Red and green represent up-regulated and down-regulated transcripts respectively. Table S1Differentially expressed mRNA between the SP42 with LP42. Table S2Differentially expressed lncRNA between the SP42 with LP42. Table S3Top30 GO terms of differentially expressed mRNA between the SP42 with LP42. Table S4Top30 GO terms of differentially expressed lncRNA targets between the SP42 with LP42. Table S5Top20 differentially expressed mRNAs enriched KEGG pathways between the SP42 with LP42. Table S6Top20 differentially expressed lncRNA targets enriched KEGG pathways between the SP42 with LP42. [file peerj-09-10953-s002.zip › Supplementary materials/Table S4.xlsx]

## Sheet: Sheet1
GO_Type	Term_name	FDR	Rich_Ratio	Gene_number
BP	regulation of RNA metabolic process	6.55557e-17	1.42871	518
BP	regulation of macromolecule biosynthetic process	6.55557e-17	1.42349	547
BP	regulation of cellular macromolecule biosynthetic process	6.55557e-17	1.44469	538
BP	regulation of nucleobase-containing compound metabolic process	7.1977e-17	1.41593	555
BP	regulation of nucleic acid-templated transcription	9.36813e-17	1.45652	488
BP	regulation of transcription, DNA-templated	1.16347e-16	1.4544	487
BP	regulation of RNA biosynthetic process	1.17492e-16	1.45175	488
BP	regulation of cellular biosynthetic process	1.17492e-16	1.4067	558
BP	regulation of biosynthetic process	1.38684e-16	1.40264	562
BP	regulation of cellular metabolic process	1.49931e-16	1.31688	752
CC	intracellular part	5.16616e-53	1.19604	1920
CC	intracellular organelle	4.01327e-26	1.2475	1272
CC	organelle	1.69134e-24	1.20993	1404
CC	intracellular membrane-bounded organelle	1.09836e-21	1.27235	1042
CC	membrane-bounded organelle	5.56178e-20	1.21423	1245
CC	nuclear part	5.21406e-19	1.40771	1172
CC	organelle part	5.21406e-19	1.22145	596
CC	intracellular organelle part	6.1119e-19	1.22509	1150
CC	nucleoplasm	4.32102e-17	1.54975	369
CC	nucleus	1.61715e-16	1.30881	747
MF	DNA binding	1.07394e-12	1.45632	396
MF	nucleic acid binding	1.41493e-12	1.30676	650
MF	heterocyclic compound binding	1.11825e-11	1.22057	895
MF	organic cyclic compound binding	1.11825e-11	1.22232	903
MF	transcription regulator activity	5.31716e-08	1.48738	236
MF	DNA binding transcription factor activity	1.25998e-07	1.55919	185
MF	ion binding	6.81677e-05	1.14955	827
MF	metal ion binding	0.000886816	1.17535	569
MF	adenyl nucleotide binding	0.0013887	1.22801	238
MF	ATP binding	0.0013887	1.22801	232
