# Supplementary material for: Photoperiod induced the pituitary differential regulation of lncRNAs and mRNAs related to reproduction in sheep
Source: PeerJ. 2021 Apr 21;9:e10953. doi: 10.7717/peerj.10953 (PMC8067910; doi:10.7717/peerj.10953)
Supplement: Supplemental Information 2 — Figure S1 The network between DE-mRNAs with DE-lncRNAs in the pituitary. Circles and “V” represent mRNAs and lncRNAs, line represent interaction between lncRNAs and mRNAs. Red and green represent up-regulated and down-regulated transcripts respectively. Table S1Differentially expressed mRNA between the SP42 with LP42. Table S2Differentially expressed lncRNA between the SP42 with LP42. Table S3Top30 GO terms of differentially expressed mRNA between the SP42 with LP42. Table S4Top30 GO terms of differentially expressed lncRNA targets between the SP42 with LP42. Table S5Top20 differentially expressed mRNAs enriched KEGG pathways between the SP42 with LP42. Table S6Top20 differentially expressed lncRNA targets enriched KEGG pathways between the SP42 with LP42. [file peerj-09-10953-s002.zip › Supplementary materials/table S5.xlsx]

## Sheet: table S5 Top20 differentially e
Name	q	Gene_number	rich_Ratio
Morphine addiction	0.027102	6	8.3073
Aldosterone synthesis and secretion	0.0676253	5	7.94834
GABAergic synapse	0.0770484	5	7.0749
Cholinergic synapse	0.152819	5	5.69748
Insulin secretion	0.248464	4	5.98898
Nicotine addiction	0.248464	3	9.42169
Retrograde endocannabinoid signaling	0.337116	5	4.02385
Sphingolipid metabolism	0.337116	3	7.42864
Glycosaminoglycan biosynthesis - heparan sulfate / heparin	0.489163	2	11.1968
Renin secretion	0.489163	3	5.68073
Transcriptional misregulation in cancer	0.489163	5	3.3885
Thyroid hormone synthesis	0.574195	3	5.15053
MAPK signaling pathway	0.737281	6	2.58388
GnRH signaling pathway	0.778445	3	4.1988
Oxytocin signaling pathway	0.778445	4	3.25983
cAMP signaling pathway	0.861731	5	2.59603
Circadian entrainment	0.861731	3	3.86289
ABC transporters	1	1	1.48004
Acute myeloid leukemia	1	1	1.74004
Adherens junction	1	1	1.58967
