# Supplementary material for: Photoperiod induced the pituitary differential regulation of lncRNAs and mRNAs related to reproduction in sheep
Source: PeerJ. 2021 Apr 21;9:e10953. doi: 10.7717/peerj.10953 (PMC8067910; doi:10.7717/peerj.10953)
Supplement: Supplemental Information 2 — Figure S1 The network between DE-mRNAs with DE-lncRNAs in the pituitary. Circles and “V” represent mRNAs and lncRNAs, line represent interaction between lncRNAs and mRNAs. Red and green represent up-regulated and down-regulated transcripts respectively. Table S1Differentially expressed mRNA between the SP42 with LP42. Table S2Differentially expressed lncRNA between the SP42 with LP42. Table S3Top30 GO terms of differentially expressed mRNA between the SP42 with LP42. Table S4Top30 GO terms of differentially expressed lncRNA targets between the SP42 with LP42. Table S5Top20 differentially expressed mRNAs enriched KEGG pathways between the SP42 with LP42. Table S6Top20 differentially expressed lncRNA targets enriched KEGG pathways between the SP42 with LP42. [file peerj-09-10953-s002.zip › Supplementary materials/table S6.xlsx]

## Sheet: table S6 Top20 differentially e
Name	q	Gene_number	rich_Ratio
Fanconi anemia pathway	0.0246948	2	2.98484
Hippo signaling pathway - fly	0.0246948	3	2.49678
SNARE interactions in vesicular transport	0.0246948	2	3.45388
MicroRNAs in cancer	0.0328446	4	1.91882
Viral carcinogenesis	0.0328446	5	1.743
Gastric cancer	0.0340238	4	1.85266
IL-17 signaling pathway	0.0340238	3	2.25253
Longevity regulating pathway	0.0340238	3	2.18746
Prostate cancer	0.0340238	3	2.18746
Transcriptional misregulation in cancer	0.0340238	4	1.81783
Peroxisome	0.0352701	3	2.24966
DNA replication	0.0392131	2	2.75309
Hepatocellular carcinoma	0.0392131	4	1.77593
Mitophagy - animal	0.0392131	2	2.3337
Small cell lung cancer	0.039435	2	1.94834
FoxO signaling pathway	0.0415125	1	1.85443
Human papillomavirus infection	0.0415125	2	1.53506
MAPK signaling pathway	0.0415125	4	1.5787
TNF signaling pathway	0.0437058	3	1.96802
Cell cycle	0.0526194	2	1.7608
